# Supplementary material for: Loss of sensitivity of immunochromatographic test (ICT) for lymphatic filariasis diagnosis in low prevalence settings: consequence in the monitoring and evaluation procedures
Source: BMC Infect Dis. 2015 Dec 23;15:579. doi: 10.1186/s12879-015-1317-x (PMC4690254; doi:10.1186/s12879-015-1317-x)
Supplement: Additional file 1: Dataset S1. — Database for lymphatic filariasis survey in four health districts in the Far North Region of Cameroon (XLS). NA: non applicable; 0: negative; 1: positive. (XLS 92 kb) [file 12879_2015_1317_MOESM1_ESM.xls]

## Sheet: Complete_Database
ID	Age	Sex	Health_District	Health_Area	Community	Hydrocele	Elephantiasis	CTBS	Mf_Count_mL	ICT	ELISA	ELISA_Titre
20	49	M	Kar-Hay	Doukoula I	Guidingding	0	0	0	0	0	0
21	51	M	Kar-Hay	Doukoula I	Guidingding	0	0	0	0	0	0
22	53	M	Kar-Hay	Doukoula I	Guidingding	1	0	0	0	0	1	0.1795
27	60	F	Kar-Hay	Doukoula I	Guidingding	NA	0	0	0	0	0
31	28	F	Kar-Hay	Doukoula I	Guidingding	NA	0	0	0	0	0
32	50	F	Kar-Hay	Doukoula I	Guidingding	NA	0	0	0	0	0
33	30	F	Kar-Hay	Doukoula I	Guidingding	NA	0	0	0	0	0
34	80	F	Kar-Hay	Doukoula I	Guidingding	NA	0	0	0	0	0
35	35	F	Kar-Hay	Doukoula I	Guidingding	NA	0	0	0	0	0
36	40	M	Kar-Hay	Doukoula I	Guidingding	0	0	0	0	0	0
37	44	M	Kar-Hay	Doukoula I	Guidingding	0	0	0	0	0	0
38	80	M	Kar-Hay	Doukoula I	Guidingding	0	0	0	0	0	0
39	40	M	Kar-Hay	Doukoula I	Guidingding	0	0	0	0	0	0
40	50	F	Kar-Hay	Doukoula I	Guidingding	NA	0	0	0	0	0
41	60	M	Kar-Hay	Doukoula I	Guidingding	0	0	0	0	0	0
42	28	F	Kar-Hay	Doukoula I	Guidingding	NA	0	0	0	0	0
43	22	F	Kar-Hay	Doukoula I	Guidingding	NA	0	0	0	0	0
44	45	M	Kar-Hay	Doukoula I	Guidingding	0	0	0	0	0	0
45	75	F	Kar-Hay	Doukoula I	Guidingding	NA	0	0	0	0	0
46	18	F	Kar-Hay	Doukoula I	Guidingding	NA	0	0	0	0	0
47	16	F	Kar-Hay	Doukoula I	Guidingding	NA	0	0	0	0	0
48	62	F	Kar-Hay	Doukoula I	Guidingding	NA	0	0	0	1	0
49	60	F	Kar-Hay	Doukoula I	Guidingding	NA	0	0	0	0	0
50	45	F	Kar-Hay	Doukoula I	Guidingding	NA	0	0	0	0	0
51	22	F	Kar-Hay	Doukoula I	Guidingding	NA	0	0	0	0	0
52	30	F	Kar-Hay	Doukoula I	Guidingding	NA	0	0	0	0	0
53	42	F	Kar-Hay	Doukoula I	Guidingding	NA	0	0	0	0	0
56	60	F	Kar-Hay	Doukoula I	Guidingding	NA	0	0	0	0	0
57	37	F	Kar-Hay	Doukoula I	Guidingding	NA	0	0	0	0	0
59	40	F	Kar-Hay	Doukoula I	Guidingding	NA	0	0	0	0	0
60	50	F	Kar-Hay	Doukoula I	Guidingding	NA	0	0	0	0	0
62	20	F	Kar-Hay	Doukoula I	Guidingding	NA	0	0	0	0	0
63	45	F	Kar-Hay	Doukoula I	Guidingding	NA	0	0	0	0	0
64	18	F	Kar-Hay	Doukoula I	Guidingding	NA	0	0	0	0	0
65	38	F	Kar-Hay	Doukoula I	Guidingding	NA	0	0	0	0	0
66	25	F	Kar-Hay	Doukoula I	Guidingding	NA	0	0	0	0	0
67	30	F	Kar-Hay	Doukoula I	Guidingding	NA	0	0	0	0	0
68	22	F	Kar-Hay	Doukoula I	Guidingding	NA	0	0	0	0	0
69	40	F	Kar-Hay	Doukoula I	Guidingding	NA	0	0	0	0	0
70	67	M	Kar-Hay	Doukoula I	Guidingding	0	0	0	0	0	0
71	30	F	Kar-Hay	Doukoula I	Guidingding	NA	0	0	0	0	0
72	50	F	Kar-Hay	Doukoula I	Guidingding	NA	0	0	0	0	0
73	60	F	Kar-Hay	Doukoula I	Guidingding	NA	0	0	0	0	0
74	18	F	Kar-Hay	Doukoula I	Guidingding	NA	0	0	0	0	0
75	20	F	Kar-Hay	Doukoula I	Guidingding	NA	0	0	0	0	0
76	40	F	Kar-Hay	Doukoula I	Guidingding	NA	0	0	0	0	0
77	25	F	Kar-Hay	Doukoula I	Guidingding	NA	0	0	0	0	0
78	17	F	Kar-Hay	Doukoula I	Guidingding	NA	0	0	0	0	0
80	18	F	Kar-Hay	Doukoula I	Guidingding	NA	0	0	0	0	0
81	11	F	Kar-Hay	Doukoula I	Guidingding	NA	0	0	0	0	0
82	20	M	Kar-Hay	Doukoula I	Guidingding	0	0	0	0	0	0
83	47	M	Kar-Hay	Doukoula I	Guidingding	1	0	0	0	0	1	0.2285
84	27	M	Kar-Hay	Doukoula I	Guidingding	0	0	0	0	0	0
85	30	M	Kar-Hay	Doukoula I	Guidingding	0	0	0	0	0	0
87	24	M	Kar-Hay	Doukoula I	Guidingding	0	0	0	0	0	0
88	14	F	Kar-Hay	Doukoula I	Guidingding	NA	0	0	0	0	0
89	22	M	Kar-Hay	Doukoula I	Guidingding	0	0	0	0	0	0
90	26	M	Kar-Hay	Doukoula I	Guidingding	0	0	0	0	0	0
91	37	M	Kar-Hay	Doukoula I	Guidingding	1	0	0	0	0	1	0.1165
92	41	M	Kar-Hay	Doukoula I	Guidingding	0	0	0	0	0	0
93	20	M	Kar-Hay	Doukoula I	Guidingding	0	0	0	0	0	0
94	27	M	Kar-Hay	Doukoula I	Guidingding	0	0	0	0	0	0
95	65	F	Kar-Hay	Doukoula I	Guidingding	NA	0	0	0	0	0
96	18	M	Kar-Hay	Doukoula I	Guidingding	0	0	0	0	0	0
98	18	M	Kar-Hay	Doukoula I	Guidingding	0	0	0	0	0	0
99	17	F	Kar-Hay	Doukoula I	Guidingding	NA	0	0	0	0	0
100	13	F	Kar-Hay	Doukoula I	Guidingding	NA	0	0	0	0	0
101	23	M	Kar-Hay	Doukoula I	Guidingding	0	0	0	0	0	0
102	36	M	Kar-Hay	Doukoula I	Guidingding	0	0	0	0	0	0
104	18	M	Kar-Hay	Doukoula I	Guidingding	0	0	0	0	0	0
106	50	M	Kar-Hay	Doukoula I	Guidingding	1	0	0	0	0	1	0.227
108	13	F	Kar-Hay	Doukoula I	Guidingding	NA	0	0	0	0	0
109	65	M	Kar-Hay	Doukoula I	Guidingding	0	0	0	0	0	0
111	59	M	Yagoua	Bougaye	Dangmiguiri	0	0	0	0	0	0
116	28	M	Yagoua	Bougaye	Dangmiguiri	0	0	0	0	0	0
118	27	M	Yagoua	Kalfou	Thiou	0	0	0	0	0	0
119	42	M	Yagoua	Kalfou	Thiou	0	0	0	0	0	0
122	30	F	Yagoua	Kalfou	Dangmiguiri	NA	0	0	0	0	0
123	40	M	Yagoua	Kalfou	Thiou	0	0	0	0	0	0
124	25	F	Yagoua	Kalfou	Kalfou	NA	0	0	0	0	0
125	27	M	Yagoua	Kalfou	Thiou	0	0	0	0	0	0
127	40	M	Yagoua	Kalfou	Thiou	0	0	0	0	0	0
128	30	m	Yagoua	Kalfou	Thiou	0	0	0	0	0	0
129	27	M	Yagoua	Kalfou	Thiou	0	0	0	0	0	0
130	45	M	Yagoua	Kalfou	Thiou	0	0	0	0	0	0
131	34	M	Yagoua	Kalfou	Thiou	0	0	0	0	0	0
132	80	F	Yagoua	Kalfou	Thiou	NA	0	0	0	0	0
133	49	M	Yagoua	Kalfou	Thiou	0	0	0	0	0	0
134	64	M	Yagoua	Kalfou	Kalfou	1	0	0	0	0	0
135	64	M	Yagoua	Kalfou	Thiou	0	0	0	0	0	0
136	36	M	Yagoua	Kalfou	Thiou	1	0	0	0	0	1	0.0675
137	59	M	Yagoua	Kalfou	Mbiskine	1	0	0	0	0	1	2.758
138	45	M	Yagoua	Kalfou	Thiou	0	0	0	0	0	0
139	65	M	Yagoua	Kalfou	Thiou	0	0	0	0	0	0
140	23	F	Yagoua	Kalfou	Thiou	NA	0	0	0	0	0
141	36	M	Yagoua	Kalfou	Thiou	0	0	0	0	0	0
142	45	F	Yagoua	Kalfou	Thiou	NA	0	0	0	0	0
143	35	M	Yagoua	Kalfou	Thiou	0	0	0	0	0	0
144	60	M	Yagoua	Kalfou	Thiou	0	0	0	0	0	0
146	47	F	Yagoua	Bougaye	Dangmiguiri	NA	0	0	0	0	0
147	73	M	Yagoua	Kalfou	Thiou	0	0	0	0	0	0
148	25	M	Yagoua	Kalfou	Thiou	0	0	0	0	0	0
149	50	M	Yagoua	Kalfou	Thiou	0	0	0	0	0	0
151	39	M	Yagoua	Kalfou	Thiou	0	0	0	0	0	0
152	16	M	Yagoua	Kalfou	Thiou	0	0	0	0	0	0
154	16	F	Yagoua	Kalfou	Thiou	NA	0	0	0	0	0
156	65	F	Yagoua	Kalfou	Thiou	NA	0	0	0	0	0
157	23	F	Yagoua	Kalfou	Kalfou	NA	0	0	0	0	0
158	54	M	Yagoua	Kalfou	Thiou	0	0	0	0	0	0
159	65	F	Yagoua	Kalfou	Thiou	NA	0	0	0	0	0
160	59	M	Yagoua	Kalfou	Thiou	0	0	0	0	0	0
161	21	F	Yagoua	Kalfou	Thiou	NA	0	0	0	0	0
162	53	F	Yagoua	Kalfou	Thiou	NA	0	0	0	0	0
164	60	F	Yagoua	Kalfou	Thiou	NA	0	0	0	0	0
165	80	M	Yagoua	Kalfou	Thiou	0	0	0	0	0	0
166	57	M	Yagoua	Kalfou	Mbiskine	0	0	0	0	0	0
167	52	M	Yagoua	Kalfou	Thiou	0	0	0	0	0	0
168	75	M	Yagoua	Kalfou	Thiou	1	0	0	0	0	1	0.0785
169	68	M	Yagoua	Kalfou	Thiou	0	0	0	0	0	0
170	80	F	Yagoua	Kalfou	Thiou	NA	0	0	0	0	0
171	32	F	Yagoua	Bougaye	Dangmiguiri	NA	0	0	0	0	0
172	70	F	Yagoua	Kalfou	Thiou	NA	0	0	0	0	0
173	55	F	Yagoua	Kalfou	Thiou	NA	0	0	0	0	0
174	70	F	Yagoua	Kalfou	Thiou	NA	0	0	0	0	0
175	60	F	Yagoua	Kalfou	Thiou	NA	0	0	0	0	0
176	60	F	Yagoua	Kalfou	Thiou	NA	0	0	0	0	0
178	40	F	Yagoua	Kalfou	Thiou	NA	0	0	0	0	0
179	70	F	Yagoua	Doukoula	Mogom	NA	0	0	0	0	0
180	24	M	Yagoua	Kalfou	Thiou	0	0	0	0	0	0
181	22	M	Yagoua	Kalfou	Thiou	0	0	0	0	0	0
182	21	M	Yagoua	Kalfou	Thiou	0	0	0	0	0	0
183	28	M	Yagoua	Bougaye	Dangmiguiri	0	0	0	0	0	0
184	38	F	Yagoua	Kalfou	Thiou	NA	0	0	0	0	0
185	69	M	Yagoua	Kalfou	Thiou	1	0	0	0	0	1	2.685
186	21	M	Yagoua	Kalfou	Thiou	0	0	0	0	0	0
188	68	M	Yagoua	Kalfou	Mbiskine	1	0	0	0	0	1	1.367
189	8	M	Yagoua	Kalfou	Thiou	0	0	0	0	0	0
191	76	M	Yagoua	Kalfou	Thiou	1	0	0	0	1	1	3.5
192	20	F	Yagoua	Bougaye	Dangmiguiri	NA	0	0	0	0	0
193	30	F	Yagoua	Kalfou	Mbiskine	NA	0	0	0	0	0
194	13	M	Yagoua	Kalfou	Thiou	0	0	0	0	0	0
195	49	F	Yagoua	Kalfou	Mbiskine	NA	0	0	0	0	0
197	40	F	Yagoua	Kalfou	Thiou	NA	0	0	0	0	0
198	11	M	Yagoua	Kalfou	Thiou	0	0	0	0	0	0
199	24	M	Yagoua	Kalfou	Thiou	0	0	0	0	0	0
200	17	M	Yagoua	Kalfou	Thiou	0	0	0	0	0	0
201	12	F	Yagoua	Kalfou	Thiou	NA	0	0	0	0	0
203	25	M	Yagoua	Kalfou	Thiou	0	0	0	0	0	0
204	43	F	Yagoua	Kalfou	Thiou	NA	0	0	0	0	0
205	24	M	Yagoua	Kalfou	Thiou	0	0	0	0	0	0
206	22	M	Yagoua	Kalfou	Thiou	0	0	0	0	0	0
207	13	M	Yagoua	Kalfou	Thiou	0	0	0	0	0	0
208	35	F	Yagoua	Kalfou	Thiou	NA	0	0	0	0	0
209	29	M	Yagoua	Kalfou	Thiou	0	0	0	0	0	0
210	60	F	Yagoua	Kalfou	Thiou	NA	0	0	0	0	0
211	15	M	Yagoua	Kalfou	Thiou	0	0	0	0	0	0
212	17	M	Yagoua	Kalfou	Thiou	0	0	0	0	0	0
213	25	M	Yagoua	Kalfou	Thiou	0	0	0	0	0	0
214	25	M	Yagoua	Kalfou	Thiou	0	0	0	0	0	0
215	13	M	Yagoua	Kalfou	Thiou	0	0	0	0	0	0
216	25	M	Yagoua	Kalfou	Thiou	0	0	0	0	0	0
217	17	F	Yagoua	Kalfou	Thiou	NA	0	0	0	0	0
218	60	F	Yagoua	Kalfou	Thiou	NA	0	0	0	0	0
219	70	F	Yagoua	Kalfou	Thiou	NA	0	0	0	0	0
220	56	F	Yagoua	Kalfou	Thiou	NA	0	0	0	0	0
221	43	F	Yagoua	Kalfou	Thiou	NA	0	0	0	0	0
222	25	F	Yagoua	Kalfou	Thiou	NA	0	0	0	0	0
223	35	F	Yagoua	Kalfou	Thiou	NA	0	0	0	0	0
224	21	F	Yagoua	Kalfou	Thiou	NA	0	0	0	0	0
225	12	F	Yagoua	Kalfou	Thiou	NA	0	0	0	0	0
226	13	F	Yagoua	Kalfou	Thiou	NA	0	0	0	0	0
228	20	F	Yagoua	Kalfou	Thiou	NA	0	0	0	0	0
232	25	M	Yagoua	Kalfou	Thiou	0	0	0	0	0	0
234	23	M	Yagoua	Kalfou	Thiou	0	0	0	0	0	0
235	35	M	Yagoua	Kalfou	Thiou	0	0	0	0	0	0
237	32	M	Yagoua	Kalfou	Thiou	0	0	0	0	0	0
240	33	F	Yagoua	Kalfou	Thiou	NA	0	0	0	0	0
244	24	F	Yagoua	Kalfou	Thiou	NA	0	0	0	0	0
246	22	M	Yagoua	Kalfou	Thiou	0	0	0	0	0	0
255	15	F	Yagoua	Kalfou	Thiou	NA	0	0	0	0	0
259	35	F	Yagoua	Kalfou	Thiou	NA	0	0	0	0	0
260	54	F	Yagoua	Kalfou	Thiou	NA	0	0	0	0	0
262	30	F	Yagoua	Kalfou	Thiou	NA	0	0	0	0	0
264	21	M	Yagoua	Kalfou	Thiou	0	0	0	0	0	0
265	28	M	Yagoua	Kalfou	Thiou	0	0	0	0	0	0
271	22	M	Yagoua	Kalfou	Thiou	0	0	0	0	0	0
272	27	M	Yagoua	Kalfou	Thiou	0	0	0	0	0	0
274	21	M	Yagoua	Kalfou	Thiou	0	0	0	0	0	0
277	54	M	Yagoua	Kalfou	Thiou	0	0	0	0	0	0
279	25	M	Yagoua	Kalfou	Thiou	0	0	0	0	0	0
284	23	M	Yagoua	Kalfou	Thiou	0	0	0	0	0	0
289	20	F	Yagoua	Kalfou	Thiou	NA	0	0	0	0	0
300	40	F	Yagoua	Kalfou	Thiou	NA	0	0	0	0	0
301	25	F	Yagoua	Kalfou	Thiou	NA	0	0	0	0	0
315	45	M	Yagoua	Kalfou	Thiou	0	0	0	0	1	1	2.384
324	28	M	Yagoua	Kalfou	Thiou	0	0	0	0	0	0
326	20	M	Yagoua	Kalfou	Thiou	0	0	0	0	0	0
327	70	M	Yagoua	Kalfou	Thiou	0	0	0	0	0	0
328	50	M	Yagoua	Kalfou	Thiou	0	0	0	0	0	0
336	60	M	Kousseri	Logone Birni	Logone Birni	0	0	0	0	0	0
338	52	M	Kousseri	Logone Birni	Logone Birni	0	0	0	0	0	0
339	62	M	Kousseri	Logone Birni	Logone Birni	0	0	0	0	0	0
342	9	F	Kousseri	Logone Birni	Logone Birni	NA	0	0	0	0	0
344	29	M	Kousseri	Logone Birni	Logone Birni	0	0	0	0	0	0
345	66	M	Kousseri	Logone Birni	Logone Birni	0	0	0	0	0	0
346	38	M	Kousseri	Logone Birni	Logone Birni	0	0	0	0	0	0
349	32	M	Kousseri	Logone Birni	Logone Birni	0	0	0	0	0	0
350	22	F	Kousseri	Logone Birni	Logone Birni	NA	0	0	0	0	0
351	32	M	Kousseri	Logone Birni	Logone Birni	0	0	0	0	0	0
352	30	M	Kousseri	Logone Birni	Logone Birni	0	0	0	0	0	0
358	28	F	Kousseri	Logone Birni	Logone Birni	NA	0	0	0	0	0
361	32	M	Kousseri	Logone Birni	Logone Birni	0	0	0	0	0	0
362	35	M	Kousseri	Logone Birni	Logone Birni	0	0	0	0	0	0
368	67	M	Kousseri	Logone Birni	Logone Birni	0	0	0	0	0	0
371	26	M	Kousseri	Logone Birni	Logone Birni	0	0	0	0	0	0
372	25	M	Kousseri	Logone Birni	Logone Birni	0	0	0	0	0	0
376	26	M	Kousseri	Logone Birni	Logone Birni	0	0	0	0	0	0
384	35	M	Pette	Djouta Bembal	Djouta Bembal	0	0	0	0	0	0
385	60	M	Pette	Djouta Bembal	Djouta Bembal	0	0	0	0	0	0
386	20	M	Pette	Djouta Bembal	Djouta Bembal	0	0	0	0	0	0
387	60	M	Pette	Djouta Bembal	Djouta Bembal	0	0	0	0	0	0
388	70	M	Pette	Djouta Bembal	Djouta Bembal	0	0	0	0	0	0
390	20	M	Pette	Djouta Bembal	Djouta Bembal	0	0	0	0	0	0
391	35	M	Pette	Djouta Bembal	Djouta Bembal	0	0	0	0	0	0
392	60	M	Pette	Djouta Bembal	Djouta Bembal	0	0	0	0	0	0
394	21	M	Pette	Djouta Bembal	Djouta Bembal	0	0	0	0	0	0
395	40	M	Pette	Djouta Bembal	Djouta Bembal	0	0	0	0	0	0
397	21	M	Pette	Djouta Bembal	Djouta Bembal	0	0	0	0	0	0
398	56	M	Pette	Djouta Bembal	Djouta Bembal	0	0	0	0	0	0
399	42	M	Pette	Djouta Bembal	Djouta Bembal	0	0	0	0	0	0
400	22	M	Pette	Djouta Bembal	Djouta Bembal	0	0	0	0	0	0
402	65	M	Pette	Djouta Bembal	Djouta Bembal	0	0	0	0	0	0
403	53	M	Pette	Djouta Bembal	Djouta Bembal	0	0	0	0	0	0
404	54	M	Pette	Djouta Bembal	Djouta Bembal	0	0	0	0	0	0
405	70	M	Pette	Djouta Bembal	Djouta Bembal	0	0	0	0	0	0
406	40	M	Pette	Djouta Bembal	Djouta Bembal	0	0	0	0	0	0
409	67	M	Pette	Djouta Bembal	Djouta Bembal	0	0	0	0	0	0
410	62	M	Pette	Djouta Bembal	Djouta Bembal	0	0	0	0	0	0
412	75	M	Pette	Djouta Bembal	Djouta Bembal	0	0	0	0	0	0
413	82	M	Pette	Djouta Bembal	Djouta Bembal	0	0	0	0	0	0
414	60	M	Pette	Djouta Bembal	Djouta Bembal	0	0	0	0	0	0
415	58	M	Pette	Djouta Bembal	Djouta Bembal	0	0	0	0	0	0
416	57	M	Pette	Djouta Bembal	Djouta Bembal	0	0	0	0	0	0
417	70	M	Pette	Djouta Bembal	Djouta Bembal	0	0	0	0	0	0
418	24	F	Pette	Djouta Bembal	Djouta Bembal	NA	0	0	0	0	0
419	37	F	Pette	Djouta Bembal	Djouta Bembal	NA	0	0	0	0	0
420	20	F	Pette	Djouta Bembal	Djouta Bembal	NA	0	0	0	0	0
421	50	F	Pette	Djouta Bembal	Djouta Bembal	NA	0	0	0	0	0
422	50	F	Pette	Djouta Bembal	Djouta Bembal	NA	0	0	0	0	0
423	60	F	Pette	Djouta Bembal	Djouta Bembal	NA	0	0	0	0	0
424	58	M	Pette	Djouta Bembal	Djouta Bembal	0	0	0	0	0	0
425	21	M	Pette	Djouta Bembal	Djouta Bembal	0	0	0	0	0	0
427	45	F	Pette	Djouta Bembal	Djouta Bembal	NA	0	0	0	0	0
428	23	M	Pette	Djouta Bembal	Djouta Bembal	0	0	0	0	0	0
430	30	M	Pette	Djouta Bembal	Djouta Bembal	0	0	0	0	0	0
431	30	M	Pette	Djouta Bembal	Djouta Bembal	0	0	0	0	0	0
432	69	M	Pette	Djouta Bembal	Djouta Bembal	0	0	0	0	0	0
433	51	M	Pette	Djouta Bembal	Djouta Bembal	0	0	0	0	0	0
434	60	M	Pette	Djouta Bembal	Djouta Bembal	0	0	0	0	0	0
435	25	F	Pette	Djouta Bembal	Djouta Bembal	NA	0	0	0	0	0
436	25	F	Pette	Djouta Bembal	Djouta Bembal	NA	0	0	0	0	0
437	25	F	Pette	Djouta Bembal	Djouta Bembal	NA	0	0	0	0	0
438	25	F	Pette	Djouta Bembal	Djouta Bembal	NA	0	0	0	0	0
439	25	F	Pette	Djouta Bembal	Djouta Bembal	NA	0	0	0	0	0
443	50	F	Pette	Djouta Bembal	Djouta Bembal	NA	0	0	0	0	0
444	60	M	Pette	Djouta Bembal	Djouta Bembal	0	0	0	0	0	0
446	25	F	Pette	Djouta Bembal	Djouta Bembal	NA	0	0	0	0	0
448	25	M	Pette	Djouta Bembal	Djouta Bembal	0	0	0	0	0	0
454	40	F	Pette	Djouta Bembal	Djouta Bembal	NA	0	0	0	0	0
456	45	M	Pette	Djouta Bembal	Djouta Bembal	0	0	0	0	0	0
458	25	F	Pette	Djouta Bembal	Djouta Bembal	NA	0	0	0	0	0
459	45	M	Pette	Djouta Bembal	Djouta Bembal	0	0	0	0	0	0
460	30	M	Pette	Djouta Bembal	Djouta Bembal	0	0	0	0	0	0
463	60	F	Pette	Djouta Bembal	Djouta Bembal	NA	0	0	0	0	0
464	60	M	Pette	Djouta Bembal	Djouta Bembal	0	0	0	0	0	0
465	30	M	Pette	Djouta Bembal	Djouta Bembal	0	0	0	0	0	0
470	40	M	Pette	Djouta Bembal	Djouta Bembal	0	0	0	0	0	0
471	45	M	Pette	Djouta Bembal	Djouta Bembal	0	0	0	0	0	0
473	35	M	Pette	Djouta Bembal	Djouta Bembal	0	0	0	0	0	0
474	40	F	Pette	Djouta Bembal	Djouta Bembal	NA	0	0	0	0	0
477	25	F	Pette	Djouta Bembal	Djouta Bembal	NA	0	0	0	0	0
482	35	M	Pette	Djouta Bembal	Djouta Bembal	0	0	0	0	0	0
483	29	F	Pette	Djouta Bembal	Djouta Bembal	NA	0	0	0	0	0
485	40	F	Pette	Djouta Bembal	Djouta Bembal	NA	0	0	0	0	0
487	20	M	Pette	Djouta Bembal	Djouta Bembal	0	0	0	0	0	0
491	30	F	Pette	Djouta Bembal	Djouta Bembal	NA	0	0	0	0	0
495	40	F	Pette	Djouta Bembal	Djouta Bembal	NA	0	0	0	0	0
2007	79	M	Kar-Hay	Zouaye	Zouaye	1	0	0	0	0	1	0.107
2011	12	M	Kar-Hay	Zouaye	Zouaye	0	0	0	0	0	0
2016	70	M	Kar-Hay	Zouaye	Zouaye	0	0	0	0	0	0
2017	5	F	Kar-Hay	Zouaye	Zouaye	NA	0	0	0	0	0
2028	44	M	Kar-Hay	Zouaye	Zouaye	0	0	0	0	0	0
2029	30	F	Kar-Hay	Zouaye	Zouaye	NA	0	0	0	0	0
2031	30	F	Kar-Hay	Zouaye	Zouaye	NA	0	0	0	0	0
2032	38	F	Kar-Hay	Zouaye	Zouaye	NA	0	0	0	0	0
2033	25	M	Kar-Hay	Zouaye	Zouaye	1	0	0	0	0	1	0.0965
2034	35	F	Kar-Hay	Zouaye	Zouaye	NA	0	0	0	0	0
2037	40	F	Kar-Hay	Zouaye	Zouaye	NA	0	0	0	0	0
2038	60	F	Kar-Hay	Zouaye	Zouaye	NA	0	0	0	0	0
2039	70	F	Kar-Hay	Zouaye	Zouaye	NA	0	0	0	0	0
2042	20	F	Kar-Hay	Zouaye	Zouaye	NA	0	0	0	0	0
2043	50	F	Kar-Hay	Zouaye	Zouaye	NA	0	0	0	0	0
2044	40	F	Kar-Hay	Zouaye	Zouaye	NA	0	0	0	0	0
2045	45	F	Kar-Hay	Zouaye	Zouaye	NA	0	0	0	0	0
2046	30	F	Kar-Hay	Zouaye	Zouaye	NA	0	0	0	0	0
2047	20	F	Kar-Hay	Zouaye	Zouaye	NA	0	0	0	0	0
2048	15	M	Kar-Hay	Zouaye	Zouaye	0	0	0	0	0	0
2050	50	F	Kar-Hay	Zouaye	Zouaye	NA	0	0	0	0	0
2051	35	F	Kar-Hay	Zouaye	Zouaye	NA	0	0	0	0	0
2052	40	F	Kar-Hay	Zouaye	Zouaye	NA	0	0	0	0	0
2053	27	F	Kar-Hay	Zouaye	Zouaye	NA	0	0	0	0	0
2054	50	F	Kar-Hay	Zouaye	Zouaye	NA	0	0	0	0	0
2056	63	M	Kar-Hay	Zouaye	Zouaye	0	0	0	0	0	0
2057	20	M	Kar-Hay	Zouaye	Zouaye	0	0	0	0	0	0
2058	27	F	Kar-Hay	Zouaye	Zouaye	NA	0	0	0	0	0
2059	70	M	Kar-Hay	Zouaye	Zouaye	0	0	1	180	1	1	3.5
2060	20	M	Kar-Hay	Zouaye	Zouaye	0	0	0	0	0	0
2061	23	M	Kar-Hay	Zouaye	Zouaye	0	0	0	0	0	0
2062	36	F	Kar-Hay	Zouaye	Zouaye	NA	0	0	0	0	0
2063	50	M	Kar-Hay	Zouaye	Zouaye	1	0	0	0	0	1	0.073
2064	36	F	Kar-Hay	Zouaye	Zouaye	NA	0	0	0	0	0
2065	40	F	Kar-Hay	Zouaye	Zouaye	NA	0	0	0	0	0
2066	51	F	Kar-Hay	Zouaye	Zouaye	NA	0	0	0	0	0
2067	30	F	Kar-Hay	Zouaye	Zouaye	NA	0	0	0	0	0
2068	26	M	Kar-Hay	Zouaye	Zouaye	0	0	0	0	0	0
2069	20	M	Kar-Hay	Zouaye	Zouaye	0	0	0	0	0	0
2070	23	M	Kar-Hay	Zouaye	Zouaye	1	0	0	0	0	1	0.072
2071	5	F	Kar-Hay	Zouaye	Zouaye	NA	0	0	0	0	0
2082	20	M	Kar-Hay	Zouaye	Zouaye	0	0	0	0	0	0
2083	20	M	Kar-Hay	Zouaye	Zouaye	0	0	0	0	0	0
2101	35	M	Kar-Hay	Zouaye	Zouaye	0	0	0	0	0	0
2105	50	m	Kar-Hay	Zouaye	Zouaye	0	0	0	0	0	0
2106	46	M	Kar-Hay	Zouaye	Zouaye	0	0	0	0	0	0
2107	12	M	Kar-Hay	Zouaye	Zouaye	1	0	0	0	0	1	0.077
2108	39	M	Kar-Hay	Zouaye	Zouaye	1	0	0	0	0	1	0.0825
2109	70	M	Kar-Hay	Zouaye	Zouaye	1	0	0	0	0	1	0.0705
2115	70	M	Kar-Hay	Zouaye	Zouaye	1	0	0	0	0	1	0.099
2116	76	M	Kar-Hay	Zouaye	Zouaye	0	0	0	0	0	0
2118	45	F	Kar-Hay	Zouaye	Zouaye	NA	0	0	0	0	0
2123	9	M	Kar-Hay	Zouaye	Zouaye	0	0	0	0	0	0
2128	48	F	Kar-Hay	Zouaye	Zouaye	NA	0	0	0	0	0
2130	8	M	Kar-Hay	Zouaye	Zouaye	0	0	0	0	0	0
2131	45	F	Kar-Hay	Zouaye	Zouaye	NA	0	0	0	0	0
2132	40	M	Kar-Hay	Zouaye	Zouaye	0	0	0	0	0	0
2139	38	F	Kar-Hay	Zouaye	Zouaye	NA	0	0	0	0	0
2163	22	M	Yagoua	Bougaye	Djabewal	0	0	0	0	0	0
2177	11	M	Yagoua	Bougaye	Djabewal	0	0	0	0	0	0
2201	20	M	Yagoua	Bougaye	Djabewal	0	0	0	0	0	0
2202	22	M	Yagoua	Bougaye	Djabewal	0	0	0	0	0	0
2205	21	M	Yagoua	Bougaye	Djabewal	0	0	0	0	0	0
2206	20	M	Yagoua	Bougaye	Djabewal	0	0	0	0	0	0
2209	60	M	Yagoua	Bougaye	Djabewal	0	0	1	580	1	1	3.1675
2212	60	M	Yagoua	Bougaye	Djabewal	1	0	0	0	1	1	2.7965
2215	35	M	Yagoua	Bougaye	Djabewal	0	0	1	60	1	1	2.8925
2218	24	M	Yagoua	Bougaye	Djabewal	0	0	0	0	0	0
2233	20	F	Yagoua	Bougaye	Djabewal	NA	0	0	0	0	0
2235	30	F	Yagoua	Bougaye	Djabewal	NA	0	1	180	1	1	3.0345
2243	40	F	Yagoua	Bougaye	Djabewal	NA	0	1	780	1	1	2.9295
2274	60	F	Yagoua	Bougaye	Djabewal	NA	0	1	980	1	1	3.0625
2277	47	F	Yagoua	Bougaye	Djabewal	NA	0	0	0	0	0
2282	14	M	Yagoua	Bougaye	Djabewal	0	0	0	0	0	0
2286	70	M	Yagoua	Bougaye	Djabewal	0	0	1	260	1	1	2.8795
2289	40	F	Kousseri	Madiako	Mariam	NA	0	0	0	0	0
2292	35	F	Kousseri	Madiako	Mariam	NA	0	0	0	0	0
2293	5	F	Kousseri	Madiako	Mariam	NA	0	0	0	0	0
2294	50	F	Kousseri	Madiako	Mariam	NA	0	0	0	0	0
2296	80	F	Kousseri	Madiako	Mariam	NA	0	0	0	0	0
2297	50	F	Kousseri	Madiako	Mariam	NA	0	0	0	0	0
2298	40	F	Kousseri	Madiako	Mariam	NA	0	0	0	0	0
2299	40	F	Kousseri	Madiako	Mariam	NA	0	0	0	0	0
2300	58	M	Kousseri	Madiako	Mariam	0	0	0	0	0	0
2302	40	M	Kousseri	Madiako	Mariam	0	0	0	0	0	0
2306	50	M	Kousseri	Madiako	Mariam	0	0	0	0	0	0
2307	60	M	Kousseri	Madiako	Mariam	0	0	0	0	0	0
2308	60	M	Kousseri	Madiako	Mariam	0	0	0	0	0	0
2309	62	M	Kousseri	Madiako	Mariam	0	0	0	0	0	0
2310	60	M	Kousseri	Madiako	Mariam	0	0	0	0	0	0
2311	80	M	Kousseri	Madiako	Mariam	0	0	0	0	0	0
2312	42	M	Kousseri	Madiako	Mariam	0	0	0	0	0	0
2314	35	M	Kousseri	Madiako	Ouloumsa	0	0	0	0	0	0
2318	34	M	Kousseri	Madiako	Ouloumsa	0	0	0	0	0	0
2321	20	M	Kousseri	Madiako	Ouloumsa	0	0	0	0	0	0
2324	28	M	Kousseri	Madiako	Ouloumsa	0	0	0	0	0	0
2327	65	F	Kousseri	Madiako	Ouloumsa	NA	0	0	0	0	0
2329	22	F	Kousseri	Madiako	Ouloumsa	NA	0	0	0	0	0
2330	70	F	Kousseri	Madiako	Ouloumsa	NA	0	0	0	0	0
2332	60	M	Pette	Djaoude	Niwadji	0	0	0	0	0	0
2333	65	M	Pette	Djaoude	Niwadji	0	0	0	0	0	0
2334	62	M	Pette	Djaoude	Niwadji	0	0	0	0	0	0
2337	30	M	Pette	Djaoude	Niwadji	0	0	0	0	0	0
2338	70	M	Pette	Djaoude	Niwadji	0	0	0	0	0	0
2339	30	M	Pette	Djaoude	Niwadji	0	0	0	0	0	0
2340	60	F	Pette	Djaoude	Niwadji	NA	0	0	0	0	0
2341	60	F	Pette	Djaoude	Niwadji	NA	0	0	0	0	0
2343	20	F	Pette	Djaoude	Niwadji	NA	0	0	0	0	0
2345	35	M	Pette	Djaoude	Niwadji	0	0	0	0	0	0
2346	33	M	Pette	Djaoude	Niwadji	0	0	0	0	0	0
2347	40	M	Pette	Djaoude	Niwadji	0	0	0	0	0	0
2348	40	F	Pette	Djaoude	Niwadji	NA	0	0	0	0	0
2349	40	F	Pette	Djaoude	Niwadji	NA	0	0	0	0	0
2350	35	F	Pette	Djaoude	Niwadji	NA	0	0	0	0	0
2351	36	F	Pette	Djaoude	Niwadji	NA	0	0	0	0	0
2208	58	M	Yagoua	Bougaye	Djabewal	0	0	0	0	0	0
2352	90	M	Pette	Djouta Bembal	Djouta Bembal	1	0	0	0	0	1	0.0725
